# Supplementary material for: Blood Transfusion Reactions—A Comprehensive Review of the Literature including a Swiss Perspective
Source: J Clin Med. 2022 May 19;11(10):2859. doi: 10.3390/jcm11102859 (PMC9144124; doi:10.3390/jcm11102859)
Supplement: Supplementary file 1 [file jcm-11-02859-s001.zip]

Archive with 2 entries (2 files):
- jcm-1680747_Supplementary S1.pdf
- jcm-1680747_Supplementary S2.pdf
